# Supplementary material for: SInCRe—structural interactome computational resource for Mycobacterium tuberculosis
Source: Database (Oxford). 2015 Jun 30;2015:bav060. doi: 10.1093/database/bav060 (PMC4485431; doi:10.1093/database/bav060)
Supplement: Supplementary Data [file supp_bav060_suppl_data.zip]

Archive with 3 entries (3 files):
- SInCRe_supplementary_Table2.docx
- SInCRe_supplementary_Table3.docx
- SInCRe_supplementary_Table1.docx
